# Supplementary material for: Segmental Bioimpedance Phase Angles for Frailty Detection in Hospitalized Older Adults with Cardiovascular Disease: A Cross-Sectional Observational Study
Source: Healthcare (Basel). 2025 Nov 6;13(21):2816. doi: 10.3390/healthcare13212816 (PMC12610249; doi:10.3390/healthcare13212816)
Supplement: Supplementary file 1 [file healthcare-13-02816-s001.zip]

Archive with 1 entries (1 files):
- healthcare-3921916-supplementary.pdf
